# Supplementary material for: Circadian rhythms modulate the effect of eccentric exercise on rat soleus muscles
Source: PLoS One. 2022 Feb 25;17(2):e0264171. doi: 10.1371/journal.pone.0264171 (PMC8880858; doi:10.1371/journal.pone.0264171)
Supplement: S1 File — (XLSX) [file pone.0264171.s002.xlsx]

## Sheet: Body weight
Body weight (g)
	LC	LTR	DC	DTR
	344.5	336.7	335.2	327.9
	337.6	316.7	344.9	327.6
	334.5	339.7	312.4	338.2
	339.7	300.7	330.2	300.1
	329.6	321.6	344.3	291.4
	321.6	351.6	304.6	309.2
AVERAGE	334.583	327.833	328.6	315.733
SD	8.08738	18.3484	16.7137	18.2909
SE	3.30166	7.49069	6.82334	7.46725
n	6	6	6	6

## Sheet: Fat weight
Fat weight (g)
	LC	LTR	DC	DTR
	6.61	4.78	5.32	4.94
	6.96	4.35	7.68	3.96
	6.52	5.32	4.93	5.7
	6.31	3.95	6.61	4.48
	6.32	4.71	6.44	4.2
	5.19	5.9	6.01	3.4
AVERAGE	6.31833	4.835	6.165	4.44667
SD	0.601778	0.693765	0.983072	0.801066
SE	0.245675	0.283228	0.401337	0.327034
n	6	6	6	6

## Sheet: Food intake
Food intake
	Week	LC		LTR		DC		DTR
		Mean	SE	Mean	SE	Mean	SE	Mean	SE
	1	24.9	0.7	21.4	0.5	24.1	0.3	20.1	0.3
	2	25	0.3	23	0.4	25.3	0.3	22.4	0.3
	3	25	0.4	23.8	0.4	25.1	0	23.9	0.4
	4	24.2	0.2	24.1	0.4	24.3	0.3	24	0.5
	5	24.6	0.2	24.3	0.3	25.1	0.4	24.8	0.4
	6	25.1	0.2	24.6	0.3	26.1	0.4	25.3	0.3
	7	25.1	0.3	24.9	0.2	25.6	0.5	24.4	0.4
	8	24.7	0.2	25.2	0.2	25.2	0.4	24.9	0.4
	9	25.4	0.2	25.6	0.3	25.5	0.3	25.6	0.3
AVERAGE		24.8889	0.3	24.1	0.333333	25.1444	0.322222	23.9333	0.366667

## Sheet: Muscle weight
Soleus muscle weight (mg)						Relative soleus muscle weight (mg/g)
	LC	LTR	DC	DTR			LC	LTR	DC	DTR
	135.7	155.4	126.4	131.4			0.39	0.46	0.38	0.4
	124	150.95	126	145.6			0.37	0.48	0.37	0.44
	131.5	163.55	125	143.45			0.39	0.48	0.4	0.42
	132.75	148.3	134.2	132.55			0.39	0.49	0.41	0.44
	129.65	147.8	137	129.65			0.39	0.46	0.4	0.44
	129.5	145.05	116.75	125			0.4	0.41	0.38	0.4
AVERAGE	130.517	151.842	127.558	134.608		AVERAGE	0.388333	0.463333	0.39	0.423333
SD	3.92615	6.71635	7.21654	8.12929		SD	0.00983192	0.0287518	0.0154919	0.0196638
SE	1.60284	2.74194	2.94614	3.31877		SE	0.00401386	0.0117379	0.00632456	0.00802773
n	6	6	6	6		n	6	6	6	6

## Sheet: CSA
Soleus cross-sectional area
	LC	LTR	DC	DTR
	2801.66	3558.43	3522.51	3356.07
	2848.06	3561.5	2945.05	3353
	3192.27	3470.64	3345.57	3442.53
	3047.88	3457.05	3279.35	3347.1
	3144.25	3640.67	3348.12	3470.95
	3061.53	3646.17	2820.52	3313.95
AVERAGE	3015.94	3555.74	3210.19	3380.6
SD	157.958	80.5127	269.005	61.5244
SE	64.486	32.8692	109.821	25.1172
n	6	6	6	6

## Sheet: Centronucleated fibers
Centronucleated fibers of the soleus muscle (%)
	LC	LTR	DC	DTR
	1.2	1.2	0.4	1.6
	0	2	0.4	0
	0	0	2	2
	0.8	0	0	0.4
	0.4	0.8	0.4	1.2
	0	0.8	0	0.8
AVERAGE	0.4	0.8	0.533333	1
SD	0.505964	0.758947	0.744759	0.748331
SE	0.206559	0.309839	0.304047	0.305505
n	6	6	6	6

## Sheet: mTOR
mTOR phosphorylation (Ser2448)
	LPre	LPt0	LPt1	DPre	DPt0	DPt1
	0.918469	1.26285	1.37394	0.751398	1.21461	1.26065
	0.873095	1.62808	1.14913	0.636395	1.18639	1.04161
	1.20844	1.18156	1.37643	0.955206	1.37707	1.12962
	0.635947	1.31543	1.53401	1.12015	1.75153	1.49588
	1.71849	2.92904	1.21794	0.950619	0.781997	1.21704
	0.789324	1.27312	1.06254	0.812934	1.12917	0.793456
	0.856243	1.86569	1.35715	1.15373	1.14625	1.09614
AVERAGE	1	1.63654	1.29588	0.91149	1.22672	1.14777
SD	0.360556	0.619809	0.160777	0.190036	0.292567	0.215453
SE	0.136277	0.234266	0.0607682	0.0718267	0.11058	0.0814337
n	7	7	7	7	7	7

## Sheet: p70S6K
	p70S6K phosphorylation (Thr389)
		LPre	LPt0	LPt1	DPre	DPt0	DPt1
		0.696866	6.32229	1.80493	0.407617	3.30042	2.34491
		1.01574	7.07986	2.14	0.256286	4.16832	2.72609
		1.28739	6.8769	2.80563	0.472949	5.00515	3.15352
		0.55573	7.13124	3.78932	1.49693	8.65188	4.34271
		1.41819	7.74346	2.14057	0.33011	6.10866	4.26577
		1.32728	9.10094	2.81854	0.33258	5.20707	3.73485
		0.6988	9.4636	1.59084	1.6558	5.22347	2.7209
	AVERAGE	1	7.67404	2.4414	0.707467	5.38071	3.32696
	SD	0.352332	1.17995	0.752957	0.599166	1.6943	0.796069
	SE	0.133169	0.44598	0.284591	0.226463	0.640385	0.300886
	n	7	7	7	7	7	7

## Sheet: 4EBP1
4EBP1 phosphorylation (T37/46)
	LPre	LPt0	LPt1	DPre	DPt0	DPt1
	1.30149	1.6133	1.60505	1.2239	1.60844	1.52763
	1.21378	1.30492	1.49741	0.779655	1.44207	1.46525
	0.902619	1.57425	1.34827	0.673641	1.53172	1.38106
	1.04317	1.03871	1.52506	1.30149	1.24955	1.77754
	0.947501	1.2807	1.03033	1.02725	1.51972	1.0056
	1.02705	0.695137	1.18275	1.46629	1.11469	1.30392
	0.564385	1.05749	0.829799	0.921341	1.38566	1.14027
AVERAGE	1	1.2235	1.28838	1.05622	1.40741	1.37161
SD	0.238465	0.322941	0.286245	0.288189	0.173571	0.254967
SE	0.0901313	0.12206	0.10819	0.108925	0.0656037	0.0963686
n	7	7	7	7	7	7

## Sheet: ERK
ERK1/2 phosphorylation (Thr202/Tyr204)
	LPre	LPt0	LPt1	DPre	DPt0	DPt1
	0.864664	2.17663	0.806947	0.589964	2.89876	1.08511
	0.689889	2.97241	0.937938	0.737395	2.76102	0.655076
	1.44545	2.64522	0.972808	0.690359	2.06379	0.8531
	0.985124	3.10217	0.57173	1.2647	3.44768	1.32984
	1.00596	3.33308	0.97603	1.38429	2.18213	1.40052
	1.0989	3.5847	0.928501	0.860479	3.37901	0.824382
	0.910016	3.08449	1.64829	1.05854	3.6095	0.970011
AVERAGE	1	2.98553	0.977464	0.940819	2.90598	1.01686
SD	0.234891	0.460707	0.328555	0.302515	0.614606	0.272873
SE	0.0887804	0.174131	0.124182	0.11434	0.232299	0.103136
n	7	7	7	7	7	7

[truncated: 1 more sheets: Corticosterone]
